# Supplementary material for: Stochastic Time Models of Syllable Structure
Source: PLoS One. 2015 May 21;10(5):e0124714. doi: 10.1371/journal.pone.0124714 (PMC4440707; doi:10.1371/journal.pone.0124714)
Supplement: S2 File — (TXT) [file pone.0124714.s002.txt]

From: Linda Nicol [mailto:lnicol@cambridge.org] 
Sent: Saturday, 7 March 2015 3:18 AM
To: Jason Shaw
Subject: RE: permission to reprint figure from Phonology

Dear Jason

Thank you for your email enquiry, non-exclusive permission is granted on the understanding the figure would appear in your Open Access publication under the most restrictive Creative Commons license (no derivatives, no commercial use) and the terms of the OA license for the publication that includes our content (as third-party content) specifies that all third-party content must be separately cleared.

Yours sincerely

Linda Nicol
Permissions Manager
Cambridge University Press
University Printing House
Shaftesbury Road
Cambridge
CB2 8BS

From: Jason Shaw [mailto:J.Shaw@uws.edu.au] 
Sent: 18 February 2015 11:48
To: Linda Nicol
Subject: permission to reprint figure from Phonology

Dear Linda,

I have a paper under consideration for publication at PLOS ONE. I�d like to re-use a figure that was published in Phonology a few years back (ref below) in that paper. The editors at PLOS ONE have suggested the text below to make this request:

I request permission for the open-access journal PLOS ONE to publish Figure 2 from Shaw et al. (2009) under the Creative Commons Attribution License (CCAL) CC BY 3.0 (http://creativecommons.org/licenses/by/3.0/us/). Please be aware that this license allows unrestricted use and distribution, even commercially, by third parties. Please reply and provide explicit written permission to publish Figure 2 from Shaw et al. (2009) under a CC BY license.

Shaw, Jason A., Gafos, Adamantios I., Hoole, Phil, & Zeroual, Chakir. (2009). Syllabification in Moroccan Arabic: evidence from patterns of temporal stability in articulation. Phonology, 26, 187-215.

Can you grant permission to re-use the figure according to the above text?

Best regards,

Jason

--
Jason A. Shaw, PhD
Senior Lecturer
MARCS Institute | School of Humanities and Communication Arts
University of Western Sydney
 
ph: +61 (0)2 9772 6275
email: J.Shaw@uws.edu.au
http://marcs.uws.edu.au/people/jason-shaw

 
 
Cambridge University Press is the publishing business of the University of Cambridge with VAT registered number GB 823 8476 09.  Our principal office is at University Printing House, Shaftesbury Road, Cambridge, CB2 8BS, United Kingdom.
